# Supplementary material for: The Antimicrobial Effect and ROS Redox Activity of Nb2O5-Containing Powders Obtained by the Sol–Gel Method
Source: Gels. 2025 Sep 7;11(9):716. doi: 10.3390/gels11090716 (PMC12469671; doi:10.3390/gels11090716)
Supplement: Supplementary file 1 [file gels-11-00716-s001.zip]

Archive with 1 entries (1 files):
- gels-3834999-supplementary.pdf
